# Supplementary material for: Association analysis of PRNP gene region with chronic wasting disease in Rocky Mountain elk
Source: BMC Res Notes. 2010 Nov 18;3:314. doi: 10.1186/1756-0500-3-314 (PMC2994889; doi:10.1186/1756-0500-3-314)
Supplement: Additional file 1 — Amplification primers and conditions. Primer sequences, strand directions, base positions relative to reference sequences, annealing temperatures, and included region descriptions. [file 1756-0500-3-314-S1.XLS]

## Sheet: Sheet1
Table S1. PCR Primers used for PRNP gene region amplification.
Primer Sequence	Strand	Positions	Annealing Temperature	Included Region
GGCAGGGAATATGAGGGAAG	Sense	1738-17571	62	5’ of PRNP
ATAGCTGGTAAGGCCCTCAG	Antisense	3087-31061	62	5’ of PRNP
CGAACATGCTTGTCATTCAGT	Sense	22268-222881	58	PRNP promoter region
ATTTATGGCCTGTCTGGAGGA	Antisense	774-7942	58	PRNP promoter region
TCATTTGGTTCCCTCAAACC	Sense	219-2383	58	PRNP promoter region
AATGAGGGAAATGCACTCCA	Antisense	24492-245111	58	PRNP promoter region
ACTTTCAGGTCCCCATCCAC	Sense	24048-240671	60.3	PRNP promoter region
TACTGGCAGACCCAGGAATC	Antisense	24891-249101	60.3	PRNP promoter region
GGGCTCAATCCAGGGTAGTA	Sense	24635-246541	58	PRNP Exon 1 and Intron 1
CGCCTCAGTGTTTCCATAGG	Antisense	26394-264131	58	PRNP Exon 1 and Intron 1
CCAGTCCAGAGGCAACCTAA	Sense	27047-270661	58	PRNP Exon 2
AGCCACCACAGCTTTAGACA	Antisense	28026-280451	58	PRNP Exon 2
GCAAAATCTTGCCTGTTTCC	Sense	40043-400621	58	PRNP CDS
GGGGAGGAGAAGAGGATCAC	Antisense	41533-415521	58	PRNP CDS
TTGGCAACGACTATGAGGAC	Sense	41261-412791	60.3	PRNP CDS and 3’UTR
AAGAATCCTTCCTGCCTTCAG	Antisense	42556-425761	60.3	PRNP CDS and 3’UTR
CCTGACTGCAATCCCTCATC	Sense	63965-639841	58	3’ of PRNP, near PRND promoter
AGGGGTTGTGCATGGTTATC	Antisense	65441-654601	58	3’ of PRNP, near PRND promoter
1Nucleotide positions are based on GenBank:AY330343.
2Nucleotide positions are based on GenBank:EU082234.
3Nucleotide positions are based on GenBank:FJ590752.
