# Supplementary material for: Association analysis of PRNP gene region with chronic wasting disease in Rocky Mountain elk
Source: BMC Res Notes. 2010 Nov 18;3:314. doi: 10.1186/1756-0500-3-314 (PMC2994889; doi:10.1186/1756-0500-3-314)
Supplement: Additional file 2 — Sequencing primers. Primer sequences, strand directions, base positions relative to reference sequences, and descriptions of regions sequenced using each primer. [file 1756-0500-3-314-S2.XLS]

## Sheet: Sheet1
Table S2. Sequencing primers used for resequencing.
Primer Sequence	Strand	Positions	Location
ACTGGCAGAAGCCCTTGTAA	Sense	1784-18031	5’ of PRNP
TGGCTGTCAGGACTGTTCTT	Sense	1804-18231	5’ of PRNP
GATGAAAGAGGATGGGCTTG	Sense	1857-18761	5’ of PRNP
GCAAGCTCAAAGCAGGAGAT	Antisense	1131-11502	5’ of PRNP
ATTTTGACCCTGTGGGCAAG	Antisense	3012-30311	5’ of PRNP
TGTGTCAAAACTCCCAAGACC	Antisense	3063-30831	5’ of PRNP
TTAGGCGATGAGTAACCTGGA	Antisense	704-7243	PRNP promoter region
AGCACACCTGATTTTCAAGTCC	Sense	22774-227951	PRNP promoter region
AGGGAAGGGAAGCATTCAAG	Sense	23113-231321	PRNP promoter region
CATGTGAAGGATGGCAAGTG	Antisense	1539-15583	PRNP promoter region
TCCCCGTCCTATTTGAGAGA	Sense	24128-241471	PRNP promoter region
GGGCAGAACGAGTTGAGACT	Antisense	24861-248801	PRNP promoter region
ACACACCACCCACATACCTC	Antisense	25347-253661	PRNP Exon 1
CGTCAACAAGCAATTTCAGG	Sense	24793-248121	PRNP Exon 1
AACTGGTTGCCTTGGAAAAG	Antisense	27963-279821	PRNP Exon 2
GCAAAATCTTGCCTGTTTCC	Sense	40043-400621	Upstream CDS
AGCCTGGGATTCTCTCTGGT	Antisense	41492-415111	PRNP CDS
GGTGGTGACTGTGTGTTGCTTGA	Antisense	1292-13143	PRNP CDS
GGCAACCGCTATCCACCTCA	Sense	18141-181603	PRNP CDS
ATGTACCGTTACCCCAACCA	Sense	18465-184843	PRNP CDS and 3’UTR
AAATAGAAGGCTGCCACCAA	Antisense	19362-193813	PRNP CDS and 3’UTR
AAGCAATGTCAAAATCATCCTG	Antisense	19505-195263	PRNP CDS and 3’UTR
TCAGGTGGTCAGGTATTGGAG	Antisense	42526-425461	PRNP CDS and 3’UTR
TGGGGAGCATAGTCTTGAGG	Sense	64014-640331	3’ of PRNP, near PRND promoter
CAATGGTCCCCAAAATTCAC	Antisense	65282-653011	3’ of PRNP, near PRND promoter
1Nucleotide positions are based on GenBank:AY330343.
2Nucleotide positions are based on GenBank:FJ590753.
3Nucleotide positions are based on GenBank:FJ590751.
